# Supplementary material for: Transcriptome Analysis of Long-lived Drosophila melanogaster E(z) Mutants Sheds Light on the Molecular Mechanisms of Longevity
Source: Sci Rep. 2019 Jun 24;9:9151. doi: 10.1038/s41598-019-45714-x (PMC6591219; doi:10.1038/s41598-019-45714-x)
Supplement: Supplementary file 2 — Supplementary Table 1 [file 41598_2019_45714_MOESM2_ESM.xlsx]

## Sheet: Supplementary Table 1
Supplementary Table 1. Stress-resistance of E(z) mutants.
Genotype	Age (week)	Sex	Stress factor	Time in hours at % mortality
				25%	d25%	P-value at 25%	50%	d50%	P-value at 50%	75%	d75%	P-value at 75%	90%	d90%	P-value at 90%	n
w/w	1	male	Hyperthermia	9			11			12			15			96
E(z)/w	1	male	Hyperthermia	17	0.888889	5e-13	20	0.818182	3.9e-13	24	1	8e-13	29	0.933333	0.000015	96
w/w	4	male	Hyperthermia	9			10			12			13			95
E(z)/w	4	male	Hyperthermia	14	0.555556	7.1e-8	15	0.5	9.1e-13	17	0.416667	7.4e-13	19	0.461538	0.0001	95
w/w	6	male	Hyperthermia	6			7			7			8			96
E(z)/w	6	male	Hyperthermia	9	0.5	1.4e-11	10	0.428571	6.1e-13	11	0.571429	4.6e-12	12	0.5	0.000015	95
w/w	1	male	Paraquat	35			47		1.4e-12	51			59			96
E(z)/w	1	male	Paraquat	52	0.485714	0.0001	59	0.255319		68	0.333333	2.1e-12	74	0.254237	0.0000014	96
w/w	4	male	Paraquat	18			25		0.0603	33			39			95
E(z)/w	4	male	Paraquat	23	0.277778	0.0027	29	0.16		36	0.0909091	0.1275	41	0.0512821	0.4344	96
w/w	6	male	Paraquat	16			24		0.8824	30			33			90
E(z)/w	6	male	Paraquat	23	0.4375	0.000044	26	0.0833333		31	0.0333333	0.4602	37	0.121212	0.3121	95
w/w	1	male	Tunicamycin	92			100			105			115			96
E(z)/w	1	male	Tunicamycin	90	-0.0217391	0.6304	107	0.07	0.1487	118	0.12381	0.000041	126	0.0956522	0.0015	96
w/w	4	male	Tunicamycin	89			96			100			103			96
E(z)/w	4	male	Tunicamycin	95	0.0674157	0.1384	102	0.0625	6.2e-7	108	0.08	6.7e-7	112	0.0873786	0.0008	96
w/w	6	male	Tunicamycin	89			94			98			103			192
E(z)/w	6	male	Tunicamycin	64	-0.280899	3.8e-13	75	-0.202128	2.7e-11	92	-0.0612245	0.000017	98	-0.0485437	0.0861	131
w/w	1	females	Hyperthermia	7			8			9			10			95
E(z)/w	1	females	Hyperthermia	11	0.363636	8.2e-13	12	0.333333	4.1e-13	13	0.307692	1.1e-10	14	0.285714	0.0000011	92
w/w	4	females	Hyperthermia	5			7			9			10			96
E(z)/w	4	females	Hyperthermia	10	0.5	1.6e-7	12	0.416667	1e-12	13	0.307692	2.3e-8	14	0.285714	0.000016	95
w/w	6	females	Hyperthermia	4			5			6			7			96
E(z)/w	6	females	Hyperthermia	6	0.333333	0.0002	8	0.375	4.8e-13	9	0.333333	1.2e-7	10	0.3	0.0025	95
w/w	1	females	Paraquat	32			43			54			62			96
E(z)/w	1	females	Paraquat	34	0.0588235	0.5136	47	0.0851064	0.1482	65	0.169231	0.0878	80	0.225	0.0004	95
w/w	4	females	Paraquat	15			21			29			33			95
E(z)/w	4	females	Paraquat	22	0.318182	0.0186	29	0.275862	0.0001	43	0.325581	0.0000015	57	0.421053	0.0003	92
w/w	6	females	Paraquat	14			18			27			32			95
E(z)/w	6	females	Paraquat	15	0.0666667	0.5074	23	0.217391	0.0057	30	0.1	0.0163	39	0.179487	0.0805	95
w/w	1	females	Tunicamycin	87			98			109			118			96
E(z)/w	1	females	Tunicamycin	101	0.138614	4.3e-9	114	0.140351	0.0000018	123	0.113821	0.000001	130	0.0923077	0.0113	88
w/w	4	females	Tunicamycin	95			102			109			116			95
E(z)/w	4	females	Tunicamycin	101	0.0594059	0.0517	108	0.0555556	0.0005	116	0.0603448	0.0052	125	0.072	0.1453	94
w/w	6	females	Tunicamycin	82			91			102			108			187
E(z)/w	6	females	Tunicamycin	85	0.0352941	0.4414	99	0.0808081	0.0007	108	0.0555556	0.0004	114	0.0526316	0.0052	138
