# Supplementary material for: Transcriptome Analysis of Long-lived Drosophila melanogaster E(z) Mutants Sheds Light on the Molecular Mechanisms of Longevity
Source: Sci Rep. 2019 Jun 24;9:9151. doi: 10.1038/s41598-019-45714-x (PMC6591219; doi:10.1038/s41598-019-45714-x)
Supplement: Supplementary file 3 — Supplementary Table 4 [file 41598_2019_45714_MOESM3_ESM.xlsx]

## Sheet: Лист1
Supplementary Таble 4. 77 differentially expressed genes with |LogFC|>1, that passed the FDR <0,05 and CPM<0,1 thresholds. p<0.05, quasi-likelihood F-test (QLF).
Gene ID	Symbol	Biotype	Name	Annotation	LogFC	LogCPM	p (QLF test)	FDR (QLF test)
FBgn0260463	Unc-115b	protein_coding	Uncoordinated 115b	GO:0005654 (nucleoplasm)	7.41863	0.718351	1.21563e-16	1.85845e-12
FBgn0053105	p24-2	protein_coding	p24-related-2	GO:0006886 (intracellular protein transport), GO:0006888 (ER to Golgi vesicle-mediated transport), GO:0007030 (Golgi organization), GO:0048042 (regulation of post-mating oviposition), GO:0048193 (Golgi vesicle transport), GO:0005783 (endoplasmic reticulum), GO:0005793 (endoplasmic reticulum-Golgi intermediate compartment), GO:0005794 (Golgi apparatus), GO:0016021 (integral component of membrane),…	6.81479	-0.0255385	3.97353e-15	3.03737e-11
FBgn0261575	tobi	protein_coding	target of brain insulin	dme00052 (Galactose metabolism), dme00500 (Starch and sucrose metabolism), dme01100 (Metabolic pathways), GO:0005975 (carbohydrate metabolic process), GO:0016139 (glycoside catabolic process), GO:0004553 (hydrolase activity, hydrolyzing O-glycosyl compounds)	8.72525	8.10889	1.8721e-14	9.5402e-11
FBgn0262679	CG43149	protein_coding		GO:0008150 (biological_process), GO:0005575 (cellular_component), GO:0003674 (molecular_function)	5.6241	-2.00747	6.48921e-14	2.48018e-10
FBgn0260874	Ir76a	protein_coding	Ionotropic receptor 76a	GO:0019226 (transmission of nerve impulse), GO:0050907 (detection of chemical stimulus involved in sensory perception), GO:0050911 (detection of chemical stimulus involved in sensory perception of smell), GO:0016021 (integral component of membrane), GO:0043235 (receptor complex), GO:0071683 (sensory dendrite), GO:0004984 (olfactory receptor activity), GO:0015276 (ligand-gated ion channel activity)	2.9717	2.20533	1.67195e-12	5.11216e-09
FBgn0035941	CG13313	protein_coding			5.16643	2.02321	2.26852e-12	5.7802e-09
FBgn0054031	CG34031	protein_coding		GO:0006355 (regulation of transcription, DNA-templated), GO:0043565 (sequence-specific DNA binding)	4.27086	2.66866	6.02336e-10	9.20852e-07
FBgn0085480	CG34451	protein_coding		dme01100 (Metabolic pathways), dme00512 (Mucin type O-glycan biosynthesis), GO:0006486 (protein glycosylation), GO:0016267 (O-glycan processing, core 1), GO:0005575 (cellular_component), GO:0008378 (galactosyltransferase activity), GO:0016263 (glycoprotein-N-acetylgalactosamine 3-beta-galactosyltransferase activity), R-DME-392499 (Drosophila melanogaster: Metabolism of proteins), R-DME-5173105 (D…	1.92188	-0.635505	7.52482e-10	1.04581e-06
FBgn0040737	Tango8	protein_coding	Transport and Golgi organization 8	GO:0007030 (Golgi organization), GO:0009306 (protein secretion), GO:0005783 (endoplasmic reticulum), GO:0003674 (molecular_function)	4.85181	-1.06067	1.47727e-09	1.88204e-06
FBgn0036362	CG10725	protein_coding		GO:0006030 (chitin metabolic process), GO:0005576 (extracellular region), GO:0008061 (chitin binding)	-1.35935	4.02749	1.95412e-09	2.10802e-06
FBgn0004619	GluRIA	protein_coding	Glutamate receptor IA	GO:0006812 (cation transport), GO:0005886 (plasma membrane), GO:0008328 (ionotropic glutamate receptor complex), GO:0032281 (alpha-amino-3-hydroxy-5-methyl-4-isoxazolepropionic acid selective glutamate receptor complex), GO:0004971 (alpha-amino-3-hydroxy-5-methyl-4-isoxazole propionate selective glutamate receptor activity), GO:0015277 (kainate selective glutamate receptor activity), R-DME-112314…	2.04159	1.979	2.0683e-09	2.10802e-06
FBgn0058298	CG40298	protein_coding			3.56299	-1.25234	5.97295e-09	4.95701e-06
FBgn0085736	CG40472	protein_coding		dme00190 (Oxidative phosphorylation), dme01100 (Metabolic pathways), GO:0008150 (biological_process), GO:0005747 (mitochondrial respiratory chain complex I), GO:0003674 (molecular_function), GO:0008150 (biological_process), GO:0005747 (mitochondrial respiratory chain complex I), GO:0003674 (molecular_function), R-DME-1428517 (Drosophila melanogaster: The citric acid (TCA) cycle and respiratory el…	1.87823	0.782053	6.16059e-09	4.95701e-06
FBgn0264987	CR44138	ncRNA			-2.27078	2.28444	9.09154e-09	6.94957e-06
FBgn0052364	tut	protein_coding	tumorous testis	GO:0017148 (negative regulation of translation), GO:0098730 (male germline stem cell symmetric division), GO:0005737 (cytoplasm), GO:0003723 (RNA binding)	-1.93331	4.02341	4.72837e-08	3.01197e-05
FBgn0053503	Cyp12d1-d	protein_coding		GO:0017085 (response to insecticide), GO:0046680 (response to DDT), GO:0055114 (oxidation-reduction process), GO:0005739 (mitochondrion), GO:0005506 (iron ion binding), GO:0016705 (oxidoreductase activity, acting on paired donors, with incorporation or reduction of molecular oxygen), GO:0020037 (heme binding), GO:0030342 (1-alpha,25-dihydroxyvitamin D3 24-hydroxylase activity)	5.76087	-1.14432	5.46633e-08	3.09516e-05
FBgn0036648	CG4098	protein_coding		dme00230 (Purine metabolism), GO:0043262 (adenosine-diphosphatase activity), R-DME-1430728 (Drosophila melanogaster: Metabolism), R-DME-15869 (Drosophila melanogaster: Metabolism of nucleotides), R-DME-2393930 (Drosophila melanogaster: Phosphate bond hydrolysis by NUDT proteins), R-DME-74259 (Drosophila melanogaster: Purine catabolism), R-DME-8956319 (Drosophila melanogaster: Nucleobase catabolis…	3.34771	1.85657	7.11901e-08	3.88698e-05
FBgn0266689	CR45179	ncRNA			-1.23878	1.48075	1.16679e-07	6.15098e-05
FBgn0037203	slif	protein_coding	slimfast	GO:0006865 (amino acid transport), GO:0040008 (regulation of growth), GO:0045824 (negative regulation of innate immune response), GO:0050829 (defense response to Gram-negative bacterium), GO:0055088 (lipid homeostasis), GO:0097638 (L-arginine import across plasma membrane), GO:1903352 (L-ornithine transmembrane transport), GO:0005887 (integral component of plasma membrane), GO:0016020 (membrane),…	1.15976	4.84198	1.41723e-07	7.22222e-05
FBgn0037975	CG3397	protein_coding		GO:0055114 (oxidation-reduction process), GO:0016491 (oxidoreductase activity)	6.42896	3.04008	1.92371e-07	9.19051e-05
FBgn0052379	CG32379	protein_coding		GO:0006508 (proteolysis), GO:0005615 (extracellular space), GO:0004181 (metallocarboxypeptidase activity), GO:0008270 (zinc ion binding), R-DME-166658 (Drosophila melanogaster: Complement cascade), R-DME-168249 (Drosophila melanogaster: Innate Immune System), R-DME-168256 (Drosophila melanogaster: Immune System), R-DME-977606 (Drosophila melanogaster: Regulation of Complement cascade)	-1.98941	2.29936	2.54317e-07	0.000115978
FBgn0035666	Jon65Aii	protein_coding	Jonah 65Aii	GO:0006508 (proteolysis), GO:0004252 (serine-type endopeptidase activity)	1.98752	5.4462	2.57931e-07	0.000115978
FBgn0261723	Dbx	protein_coding		GO:0006355 (regulation of transcription, DNA-templated), GO:0007411 (axon guidance), GO:0048663 (neuron fate commitment), GO:0043565 (sequence-specific DNA binding)	-1.64548	0.0548105	2.71571e-07	0.000118622
FBgn0038525	CG14329	protein_coding		GO:0008150 (biological_process), GO:0005575 (cellular_component), GO:0003674 (molecular_function)	-1.73658	1.79521	2.95076e-07	0.000125309
FBgn0051097	CG31097	protein_coding			1.28343	-0.0984088	4.2297e-07	0.000174766
FBgn0037996	CG4830	protein_coding		GO:0006633 (fatty acid biosynthetic process), GO:0003824 (catalytic activity), GO:0015645 (fatty acid ligase activity), GO:0016405 (CoA-ligase activity)	3.70112	0.433442	5.34709e-07	0.000209665
FBgn0037974	CG12224	protein_coding			3.26358	5.73042	5.34861e-07	0.000209665
FBgn0036410	CG8100	protein_coding			2.87718	-2.22552	7.78119e-07	0.000297397
FBgn0036319	Ent3	protein_coding	Equilibrative nucleoside transporter 3	GO:0015858 (nucleoside transport), GO:1901642 (nucleoside transmembrane transport), GO:0005886 (plasma membrane), GO:0016021 (integral component of membrane), GO:0005337 (nucleoside transmembrane transporter activity), GO:0008504 (monoamine transmembrane transporter activity), R-DME-382551 (Drosophila melanogaster: Transport of small molecules), R-DME-425397 (Drosophila melanogaster: Transport of…	1.62299	1.82896	8.88665e-07	0.000323474
FBgn0034291	CG5770	protein_coding			-1.13594	5.03692	1.11394e-06	0.000387045
FBgn0038717	CG17751	protein_coding		GO:0055085 (transmembrane transport)	1.55933	3.78641	1.34218e-06	0.00043658
FBgn0266648	CR45155	ncRNA			5.21819	-0.861686	1.45787e-06	0.000464332
FBgn0038082	CG5724	protein_coding		dme00980 (Metabolism of xenobiotics by cytochrome P450), dme00860 (Porphyrin and chlorophyll metabolism), dme00982 (Drug metabolism - cytochrome P450), dme00983 (Drug metabolism - other enzymes), dme00830 (Retinol metabolism), dme00053 (Ascorbate and aldarate metabolism), dme00040 (Pentose and glucuronate interconversions), dme01100 (Metabolic pathways), GO:0043231 (intracellular membrane-bounded…	-1.44631	4.42334	1.83831e-06	0.000562083
FBgn0010357	betaTry	protein_coding	betaTrypsin	dme04080 (Neuroactive ligand-receptor interaction), GO:0006508 (proteolysis), GO:0005737 (cytoplasm), GO:0004252 (serine-type endopeptidase activity)	1.58066	7.2083	3.90144e-06	0.00108446
FBgn0028855	CG15282	protein_coding		GO:0008150 (biological_process), GO:0005575 (cellular_component), GO:0003674 (molecular_function)	-1.18562	1.17473	5.56858e-06	0.00152022
FBgn0267643	CR45981	ncRNA			4.42987	-1.84701	1.22641e-05	0.00312489
FBgn0035279	Cpr62Ba	protein_coding	Cuticular protein 62Ba	GO:0040003 (chitin-based cuticle development), GO:0031012 (extracellular matrix), GO:0008010 (structural constituent of chitin-based larval cuticle), GO:0042302 (structural constituent of cuticle)	-1.02508	2.41103	1.50275e-05	0.0037055
FBgn0035546	CG11345	protein_coding			-1.60743	-0.671255	1.57466e-05	0.00376147
FBgn0034475	Obp56h	protein_coding	Odorant-binding protein 56h	GO:0007606 (sensory perception of chemical stimulus), GO:0007608 (sensory perception of smell), GO:0007617 (mating behavior), GO:0019236 (response to pheromone), GO:0042048 (olfactory behavior), GO:0071834 (mating pheromone secretion), GO:0005576 (extracellular region), GO:0005549 (odorant binding)	-1.02622	0.717364	1.66202e-05	0.00384985
FBgn0036985	zye	protein_coding		GO:0003383 (apical constriction), GO:0007015 (actin filament organization), GO:0007160 (cell-matrix adhesion), GO:0016476 (regulation of embryonic cell shape), GO:0016324 (apical plasma membrane), GO:0005214 (structural constituent of chitin-based cuticle)	-1.14606	-0.921932	1.79531e-05	0.0039805
FBgn0035508	CG15005	protein_coding			-1.97826	-1.06406	2.00506e-05	0.00437905
FBgn0037396	CG11459	protein_coding		dme04140 (Autophagy - animal), dme04142 (Lysosome), dme04145 (Phagosome), GO:0051603 (proteolysis involved in cellular protein catabolic process), GO:0005615 (extracellular space), GO:0005764 (lysosome), GO:0004197 (cysteine-type endopeptidase activity), R-DME-1280218 (Drosophila melanogaster: Adaptive Immune System), R-DME-1442490 (Drosophila melanogaster: Collagen degradation), R-DME-1474228 (D…	-1.08461	2.64627	2.48549e-05	0.00527753
FBgn0038529	CG14323	protein_coding			-3.0631	-1.98802	3.08102e-05	0.00612842
FBgn0265196	CR44256	ncRNA			4.44387	-1.48704	3.29147e-05	0.00645128
FBgn0039441	TwdlN	protein_coding	TweedleN	GO:0010171 (body morphogenesis), GO:0040003 (chitin-based cuticle development), GO:0031012 (extracellular matrix), GO:0005214 (structural constituent of chitin-based cuticle)	-5.38808	-0.965654	3.42226e-05	0.00662137
FBgn0053551	tRNA:Arg-TCG-2-4	tRNA	transfer RNA:Arginine-TCG 2-4		2.74387	-2.72929	3.46656e-05	0.00662137
FBgn0266687	CR45177	ncRNA			1.41842	0.0501137	3.50819e-05	0.00662137
FBgn0038083	CG5999	protein_coding		dme00980 (Metabolism of xenobiotics by cytochrome P450), dme00982 (Drug metabolism - cytochrome P450), dme00053 (Ascorbate and aldarate metabolism), dme00860 (Porphyrin and chlorophyll metabolism), dme00040 (Pentose and glucuronate interconversions), dme01100 (Metabolic pathways), dme00983 (Drug metabolism - other enzymes), dme00830 (Retinol metabolism), GO:0043231 (intracellular membrane-bounded…	-1.11784	2.83444	4.10246e-05	0.00764858
FBgn0262104	CG42857	protein_coding		GO:0008150 (biological_process), GO:0005575 (cellular_component), GO:0003674 (molecular_function)	-3.31539	3.38764	4.69843e-05	0.00857821
FBgn0004895	FoxL1	protein_coding	Forkhead box L1	GO:0006357 (regulation of transcription from RNA polymerase II promoter), GO:0009653 (anatomical structure morphogenesis), GO:0010628 (positive regulation of gene expression), GO:0030154 (cell differentiation), GO:0005634 (nucleus), GO:0000981 (sequence-specific DNA binding RNA polymerase II transcription factor activity), GO:0043565 (sequence-specific DNA binding)	1.33541	-0.663519	5.02268e-05	0.00883593
FBgn0050054	CG30054	protein_coding		dme04745 (Phototransduction - fly), GO:0007186 (G-protein coupled receptor signaling pathway), GO:0007188 (adenylate cyclase-modulating G-protein coupled receptor signaling pathway), GO:0005834 (heterotrimeric G-protein complex), GO:0005886 (plasma membrane), GO:0001664 (G-protein coupled receptor binding), GO:0003924 (GTPase activity), GO:0019001 (guanyl nucleotide binding), GO:0031683 (G-protei…	2.30854	-1.20292	5.0283e-05	0.00883593
FBgn0033721	CG13159	protein_coding			-6.02053	0.896367	5.23487e-05	0.0090944
FBgn0036471	CG13460	protein_coding			3.34336	0.726224	5.51466e-05	0.00940696
FBgn0035552	CG11350	protein_coding			3.67262	-1.50536	5.53785e-05	0.00940696
FBgn0265449	CR44349	ncRNA			3.60881	-2.37752	7.48238e-05	0.0121692
FBgn0039093	CG10183	protein_coding		GO:0016747 (transferase activity, transferring acyl groups other than amino-acyl groups)	-3.00368	-2.90056	7.75565e-05	0.0124809
FBgn0085771	28SrRNA-Psi:CR40741	pseudogene	28S ribosomal RNA pseudogene:CR40741		-4.85272	0.868182	0.000112798	0.0162684
FBgn0039434	TwdlM	protein_coding	TweedleM	GO:0010171 (body morphogenesis), GO:0040003 (chitin-based cuticle development), GO:0031012 (extracellular matrix), GO:0005214 (structural constituent of chitin-based cuticle)	-5.42176	1.00229	0.000135468	0.0190003
FBgn0262366	CG43064	protein_coding		GO:0008150 (biological_process), GO:0005575 (cellular_component), GO:0003674 (molecular_function)	-1.50492	2.18904	0.000165954	0.0220618
FBgn0053926	CG33926	protein_coding		GO:0008150 (biological_process), GO:0005575 (cellular_component), GO:0003674 (molecular_function)	1.81726	5.55034	0.000169268	0.0223083
FBgn0034204	CG10953	protein_coding			-5.05203	-0.453302	0.000184721	0.0241369
FBgn0039444	TwdlD	protein_coding	TweedleD	GO:0010171 (body morphogenesis), GO:0040003 (chitin-based cuticle development), GO:0031012 (extracellular matrix), GO:0008010 (structural constituent of chitin-based larval cuticle)	-5.28108	0.598014	0.000188327	0.0242045
FBgn0036023	CG18179	protein_coding		GO:0006508 (proteolysis), GO:0004252 (serine-type endopeptidase activity)	-1.89981	2.5783	0.000192453	0.0242045
FBgn0035797	CG14837	protein_coding		GO:0008150 (biological_process), GO:0005575 (cellular_component), GO:0003674 (molecular_function)	2.15077	-0.0862925	0.000193347	0.0242045
FBgn0051813	CG31813	protein_coding		GO:0008150 (biological_process), GO:0005575 (cellular_component), GO:0003674 (molecular_function)	-4.89997	0.938486	0.000269395	0.0317531
FBgn0039593	Sid	protein_coding	Stress induced DNase	GO:0000737 (DNA catabolic process, endonucleolytic), GO:0006309 (apoptotic DNA fragmentation), GO:0006979 (response to oxidative stress), GO:0009617 (response to bacterium), GO:0090305 (nucleic acid phosphodiester bond hydrolysis), GO:1901562 (response to paraquat), GO:0005737 (cytoplasm), GO:0005739 (mitochondrion), GO:0005743 (mitochondrial inner membrane), GO:0016020 (membrane), GO:0000014 (si…	-1.07201	2.60176	0.000270009	0.0317531
FBgn0051205	CG31205	protein_coding		GO:0006508 (proteolysis), GO:0004252 (serine-type endopeptidase activity)	-1.02088	7.67369	0.000281131	0.0326906
FBgn0267513	28SrRNA-Psi:CR45853	pseudogene	28S ribosomal RNA pseudogene:CR45853		-4.37942	3.15973	0.000282767	0.0326906
FBgn0036594	CG13047	protein_coding		GO:0019233 (sensory perception of pain)	-4.08394	-0.838274	0.000284396	0.0326906
FBgn0038526	CG14327	protein_coding			-1.68521	-0.921932	0.000294605	0.033212
FBgn0040832	CG8012	protein_coding			1.11814	4.08774	0.000299795	0.033212
FBgn0040795	CG13038	protein_coding		GO:0008150 (biological_process), GO:0005575 (cellular_component), GO:0003674 (molecular_function)	2.31008	-1.05391	0.00038947	0.0419311
FBgn0267757	CR46088	ncRNA			2.94839	-1.26399	0.000394109	0.0421338
FBgn0062565	Or19b	protein_coding	Odorant receptor 19b	GO:0050911 (detection of chemical stimulus involved in sensory perception of smell), GO:0005886 (plasma membrane), GO:0016021 (integral component of membrane), GO:0032590 (dendrite membrane), GO:0004984 (olfactory receptor activity), GO:0005549 (odorant binding)	-1.56263	-2.37752	0.000486648	0.0509581
FBgn0050457	CG30457	protein_coding			-3.89703	-1.40306	0.00051462	0.0521027
